# Supplementary material for: Continuous, Large-Scale, and High Proportion of Bioinspired Phosphogypsum Composites via Reactive Extrusion
Source: Materials (Basel). 2021 Sep 27;14(19):5601. doi: 10.3390/ma14195601 (PMC8509489; doi:10.3390/ma14195601)
Supplement: Supplementary file 1 [file materials-14-05601-s001.zip]

Archive with 1 entries (1 files):
- materials-1308739-supplementary.rar
